# Supplementary material for: Histopathological Gastric Cancer Detection on GasHisSDB Dataset Using Deep Ensemble Learning
Source: Diagnostics (Basel). 2023 May 18;13(10):1793. doi: 10.3390/diagnostics13101793 (PMC10217020; doi:10.3390/diagnostics13101793)
Supplement: Supplementary file 1 [file diagnostics-13-01793-s001.zip]

Archive with 1 entries (1 files):
- Minor Revision Clean - Diagnostic Journal Supplementary Materials.pdf
